# Supplementary material for: Integrative transcriptomic-physiological analysis deciphers nitrogen-mediated carbon reallocation balancing growth and flavonoid metabolism in Epimedium pubescens
Source: Front Plant Sci. 2025 May 8;16:1539445. doi: 10.3389/fpls.2025.1539445 (PMC12095337; doi:10.3389/fpls.2025.1539445)
Supplement: Supplementary file 2 [file Table1.xlsx]

## Sheet: Table S1
Table S1. Composition of nutrient solution at different nitrogen levels (mM).
Treatment	KH2PO4	KNO3	Ca (NO3)2	NaNO3	CaCl2	K2SO4	MgSO4
LN (0 mM NO3-)	0.5	0	0	0	2.5	1.25	1
LM (3.75 mM NO3-)	0.5	1.25	1.25	0	1.25	1.25	1
MN (7.5 mM NO3-)	0.5	2.5	2.5	0	0	0	1
MH (15 mM NO3-)	0.5	2.5	2.5	7.5	0	0	1
HN (22.5 mM NO3-)	0.5	2.5	2.5	15	0	0	1

## Sheet: Table S2
Table S2. Primers designed for RT-pPCR validation of key genes
Description	Gene_ID	Forward primer (5' ->3')	Reverse primer (5' ->3')
MYB12	Ebr01G065030	AAGAACTTGTCCGCTCAT	AGTGATGGAGGAGGAGAG
EpF3'5'H1	Ebr01G061940	TTCTTCATCATCTCCGCTAG	GCTCTCCTCCTGAACCTAT
EpF3H	Ebr04G062950	CTTTCTTCCCACCAGTCATA	GAGTTGATACGGATCTCATTAC
EpCHS5	Ebr03G073940	CGGAAGTAGTACAGAATACAAG	GCGAGACAAGATATGGTAGT
EpCHS2	Ebr05G049130	GACTTCCTCCTCATCTCATC	CCATTCTTGACCAGGTTGA
EpPT5	Ebr02G069310	AGGCTGCTGTACCGATAT	GGCTCTACCAACTTGACTATA
EpUGT16_A	Ebr06G040830	CGGCGAGTTAGAATCAGC	ATAGACCTTGCTCCTCCTC
EpPAL2	Ebr04G040710	CACCAATTCTGAGAACTGAG	ATTGATGTGGCACGAGAC
EpFLS3	Ebr04G051790	TGGAAGCGATCAAGAACC	AGGAGGACGAGCATACAA
EpPT8	Ebr02G069700	GGTGCCATTATAAGTCTCAT	GACGACAATGCTGAATAGG

## Sheet: Table S3
Table S3. qPCR Reaction Protocol.
Step	Temperature	Time
Initial Denaturation	95℃	30 s
Denaturation	95℃	10 s	35-40 cycles
Annealing	56-64℃	10 s
Extension	72℃	30 s
Melt cruve	95℃	15 s
	60℃	1 min
	95℃	15 s
	60℃	15 s

## Sheet: Table S4
Table S4. The enriched carbon metabolism, nitrogen metabolism, and flavonoid metabolism-related pathways are identified among the DEGs in the S3 stage.
Treatment	KEGGID	Description	GeneRatio	BgRatio	pvalue	padj	Count	geneID
LN	ko00500	Starch and sucrose metabolism	1|55	542|16194	0.824453	0.865676	1	Ebr04G008830
	ko00910	Nitrogen metabolism	3|55	99|16194	0.00415611	0.170784	3	Ebr04G050620|Ebr03G055470|Ebr04G069450
	ko00290	Valine, leucine and isoleucine biosynthesis	1|55	52|16194	0.154629	0.525007	1	Ebr03G001670
	ko00310	Lysine degradation	1|55	58|16194	0.170574	0.525007	1	Ebr05G008110
	ko00280	Valine, leucine and isoleucine degradation	1|55	122|16194	0.323243	0.525007	1	Ebr02G056400
	ko00360	Phenylalanine metabolism	1|55	150|16194	0.380982	0.525007	1	Ebr01G070730
	ko00350	Tyrosine metabolism	1|55	156|16194	0.392708	0.525007	1	Ebr01G070730
	ko00460	Cyanoamino acid metabolism	1|55	231|16194	0.522038	0.576989	1	Ebr04G069450
	ko00944	Flavone and flavonol biosynthesis	3|55	127|16194	0.00813258	0.170784	3	Ebr06G044290|Ebr01G061940|Ebr06G044660
	ko00941	Flavonoid biosynthesis	2|55	196|16194	0.129726	0.525007	2	Ebr04G062950|Ebr01G061940
HN	ko00500	Starch and sucrose metabolism	54|659	542|16194	3.07747e-08	3.66219e-06	54	Ebr02G046800|Ebr04G018320|Ebr04G021830|Ebr03G062350|Ebr01G064020|Ebr06G001140|Ebr02G061390|Ebr06G038380|Ebr03G033130|Ebr05G066120|Ebr06G051950|Ebr06G024120|Ebr01G029270|Ebr03G009320|Ebr0G018310|Ebr05G020350|Ebr06G039410|Ebr04G050990|Ebr05G026140|Ebr04G023550|Ebr03G002360|Ebr02G048070|Ebr06G059080|Ebr04G020710|Ebr03G006230|Ebr0G017820|Ebr04G055270|Ebr03G022730|Ebr01G064620|Ebr05G004860|Ebr01G04170…
	ko00710	Carbon fixation in photosynthetic organisms	15|659	185|16194	0.0162465	0.320288	15	Ebr06G032740|Ebr05G041990|Ebr04G013380|Ebr01G058930|Ebr04G073310|Ebr05G026290|Ebr04G036740|Ebr03G004610|Ebr02G044930|Ebr01G044770|Ebr03G042240|Ebr01G001990|Ebr02G041860|Ebr06G042150|Ebr03G070440
	ko00030	Pentose phosphate pathway	11|659	131|16194	0.029489	0.364933	11	Ebr06G032740|Ebr05G011650|Ebr04G073310|Ebr05G052930|Ebr03G008570|Ebr05G026290|Ebr03G008560|Ebr03G004610|Ebr03G042240|Ebr06G011710|Ebr01G012780
	ko00051	Fructose and mannose metabolism	15|659	207|16194	0.0367676	0.364933	15	Ebr05G046350|Ebr06G058940|Ebr05G011650|Ebr04G073310|Ebr01G068810|Ebr03G008570|Ebr05G026290|Ebr03G008560|Ebr02G031250|Ebr03G004610|Ebr04G047230|Ebr05G004860|Ebr06G042630|Ebr06G011710|Ebr01G030510
	ko00052	Galactose metabolism	18|659	267|16194	0.0420981	0.364933	18	Ebr03G002740|Ebr02G060830|Ebr02G061530|Ebr01G012170|Ebr02G046800|Ebr05G052930|Ebr06G011710|Ebr02G061390|Ebr04G015380|Ebr04G033010|Ebr03G002360|Ebr06G014310|Ebr03G002350|Ebr02G062110|Ebr05G002280|Ebr01G061330|Ebr05G011650|Ebr04G045710
	ko00620	Pyruvate metabolism	13|659	181|16194	0.0521333	0.364933	13	Ebr05G040470|Ebr02G047660|Ebr04G056780|Ebr06G042150|Ebr05G041990|Ebr05G050970|Ebr05G058270|Ebr04G013380|Ebr04G036740|Ebr01G075390|Ebr01G001990|Ebr04G006880|Ebr03G070440
	ko00010	Glycolysis / Gluconeogenesis	18|659	306|16194	0.109191	0.464062	18	Ebr04G006880|Ebr02G047660|Ebr04G004930|Ebr01G058930|Ebr04G073310|Ebr05G052930|Ebr03G008570|Ebr05G026290|Ebr03G008560|Ebr03G004610|Ebr05G011650|Ebr05G050970|Ebr04G056780|Ebr03G070440|Ebr06G011710|Ebr01G069750|Ebr04G036740|Ebr05G044040
	ko00195	Photosynthesis	4|659	207|16194	0.973311	1	4	Ebr05G052000|Ebr04G050260|Ebr01G027400|Ebr05G061580
	ko00910	Nitrogen metabolism	6|659	99|16194	0.251545	0.665197	6	Ebr01G013110|Ebr03G049770|Ebr05G019930|Ebr06G019690|Ebr01G058070|Ebr03G055670
	ko00330	Arginine and proline metabolism	10|659	134|16194	0.0676076	0.422527	10	Ebr02G047660|Ebr04G000530|Ebr02G047990|Ebr05G061220|Ebr05G050970|Ebr02G044930|Ebr04G002940|Ebr02G071730|Ebr04G062170|Ebr02G048020
	ko00280	Valine, leucine and isoleucine degradation	9|659	122|16194	0.0844011	0.452786	9	Ebr02G047660|Ebr02G056410|Ebr01G007570|Ebr02G047700|Ebr05G050970|Ebr05G039440|Ebr02G018650|Ebr03G050850|Ebr05G039430
	ko00380	Tryptophan metabolism	9|659	123|16194	0.0875132	0.452786	9	Ebr01G034260|Ebr02G065060|Ebr02G047660|Ebr04G000530|Ebr01G069410|Ebr05G050970|Ebr04G023190|Ebr02G071730|Ebr04G062170
	ko00410	beta-Alanine metabolism	7|659	97|16194	0.128465	0.494069	7	Ebr02G047660|Ebr02G047990|Ebr05G061220|Ebr02G050230|Ebr05G050970|Ebr02G018650|Ebr02G048020
	ko00480	Glutathione metabolism	12|659	202|16194	0.159486	0.558202	12	Ebr05G055250|Ebr04G013640|Ebr0G000330|Ebr05G061220|Ebr03G061100|Ebr05G015050|Ebr04G012680|Ebr05G023610|Ebr04G012690|Ebr04G060860|Ebr05G023600|Ebr01G012780
	ko00460	Cyanoamino acid metabolism	13|659	231|16194	0.190921	0.597884	13	Ebr03G022730|Ebr03G062350|Ebr01G033800|Ebr01G038820|Ebr06G031560|Ebr0G014330|Ebr04G050990|Ebr05G015050|Ebr04G051020|Ebr01G041700|Ebr05G056570|Ebr05G046750|Ebr01G041600
	ko00360	Phenylalanine metabolism	8|659	150|16194	0.308999	0.769457	8	Ebr04G000530|Ebr04G040710|Ebr01G069410|Ebr02G050230|Ebr02G044930|Ebr04G040750|Ebr02G071730|Ebr04G062170
	ko00260	Glycine, serine and threonine metabolism	8|659	165|16194	0.40068	0.916942	8	Ebr03G024760|Ebr02G050230|Ebr06G030190|Ebr01G033800|Ebr06G027930|Ebr05G003760|Ebr05G046750|Ebr06G033340
	ko00270	Cysteine and methionine metabolism	11|659	278|16194	0.624164	1	11	Ebr02G051620|Ebr02G065060|Ebr05G008360|Ebr04G013380|Ebr05G061220|Ebr06G026440|Ebr01G017000|Ebr01G020260|Ebr02G044930|Ebr04G024910|Ebr05G038480
	ko00250	Alanine, aspartate and glutamate metabolism	6|659	153|16194	0.625799	1	6	Ebr06G045500|Ebr01G054220|Ebr02G044930|Ebr05G020730|Ebr01G067880|Ebr06G033340
	ko00290	Valine, leucine and isoleucine biosynthesis	2|659	52|16194	0.6478	1	2	Ebr05G058270|Ebr03G000680
	ko00350	Tyrosine metabolism	5|659	156|16194	0.784261	1	5	Ebr02G050230|Ebr02G044930|Ebr04G004930|Ebr01G069410|Ebr05G044040
	ko00220	Arginine biosynthesis	3|659	99|16194	0.786275	1	3	Ebr05G036920|Ebr02G044930|Ebr04G002940
	ko00944	Flavone and flavonol biosynthesis	12|659	127|16194	0.0108812	0.320288	12	Ebr05G046290|Ebr06G044290|Ebr03G019420|Ebr06G043710|Ebr06G043650|Ebr06G040830|Ebr06G044270|Ebr01G013210|Ebr03G038400|Ebr06G044150|Ebr06G044660|Ebr06G045440
	ko00941	Flavonoid biosynthesis	9|659	196|16194	0.4489	0.960792	9	Ebr04G018900|Ebr05G049130|Ebr03G073940|Ebr03G054050|Ebr03G054220|Ebr01G013210|Ebr04G051790|Ebr04G062950|Ebr06G024300

## Sheet: Table S5
Table S5. The GSEA analysis results of flavonoid synthesis-related KEGG pathways in the HN vs MN treatment at the S3 stage.
	SYMBOL	RANK IN GENE LIST	RANK METRIC SCORE	RUNNING ES	CORE ENRICHMENT
S3 HN vs MN FLAVONOID_BIOSYNTHESIS (KO00941)	Ebr01G061960	25093	-0.43272	-0.205148	Yes
	Ebr05G009080	25466	-0.453011	-0.208187	Yes
	Ebr05G024170	25525	-0.456827	-0.202603	Yes
	Ebr03G066540	25585	-0.460523	-0.196988	Yes
	Ebr05G052880	25668	-0.464428	-0.191939	Yes
	Ebr05G056190	25734	-0.469737	-0.186343	Yes
	Ebr05G059600	27024	-0.514682	-0.213421	Yes
	Ebr02G055830	27056	-0.514682	-0.206193	Yes
	Ebr01G007790	27203	-0.518783	-0.202036	Yes
	Ebr03G031780	27206	-0.519188	-0.193947	Yes
	Ebr02G073230	27212	-0.519494	-0.185934	Yes
	Ebr01G038050	27422	-0.525798	-0.183386	Yes
	Ebr03G048320	27444	-0.526997	-0.175692	Yes
	Ebr02G073200	27812	-0.538042	-0.17726	Yes
	Ebr05G056220	28358	-0.554831	-0.183419	Yes
	Ebr03G048300	28376	-0.555358	-0.175171	Yes
	Ebr02G073210	28536	-0.561801	-0.170694	Yes
	Ebr05G052940	28591	-0.563626	-0.163326	Yes
	Ebr02G072250	28684	-0.566888	-0.156942	Yes
	Ebr0G012530	28981	-0.575964	-0.15598	Yes
	Ebr03G073760	29009	-0.577407	-0.147658	Yes
	Ebr01G061940	29116	-0.584626	-0.141378	Yes
	Ebr01G053470	29673	-0.623057	-0.146767	Yes
	Ebr01G045240	30552	-0.684952	-0.159966	Yes
	Ebr03G073940	30597	-0.687491	-0.150382	Yes
	Ebr02G029770	30872	-0.709136	-0.14673	Yes
	Ebr04G012170	31035	-0.720772	-0.139842	Yes
	Ebr05G049130	31200	-0.737051	-0.132752	Yes
	Ebr03G027910	31261	-0.743076	-0.122733	Yes
	Ebr05G009110	31425	-0.754647	-0.11534	Yes
	Ebr04G051790	31864	-0.791426	-0.11487	Yes
	Ebr01G031790	32203	-0.816455	-0.11128	Yes
	Ebr02G037000	32579	-0.852643	-0.108131	Yes
	Ebr01G073610	32849	-0.869731	-0.101824	Yes
	Ebr02G055900	33069	-0.895023	-0.0937569	Yes
	Ebr01G000050	33237	-0.912727	-0.0839937	Yes
	Ebr01G065460	34259	-1.02316	-0.095787	Yes
	Ebr01G026640	34303	-1.02939	-0.0808123	Yes
	Ebr03G036300	34662	-1.07579	-0.0736999	Yes
	Ebr04G062950	34692	-1.08132	-0.0575288	Yes
	Ebr03G054220	35179	-1.17036	-0.0524235	Yes
	Ebr02G039640	35186	-1.1722	-0.0341996	Yes
	Ebr0G009530	35693	-1.32585	-0.0272007	Yes
	Ebr03G073780	36084	-1.51853	-0.014016	Yes
	Ebr04G018900	36537	-2.09481	0.00651767	Yes
S3 LN vs MN FLAVONOID_BIOSYNTHESIS (KO00941)	Ebr04G012160	28547	-0.446899	-0.376724	Yes
	Ebr05G052940	28598	-0.449924	-0.369018	Yes
	Ebr06G004160	28646	-0.453567	-0.361157	Yes
	Ebr04G012230	28926	-0.471137	-0.359245	Yes
	Ebr04G012050	28980	-0.473995	-0.351136	Yes
	Ebr03G073770	29148	-0.485094	-0.3459	Yes
	Ebr01G049550	29646	-0.497601	-0.349379	Yes
	Ebr03G048340	29780	-0.497601	-0.342967	Yes
	Ebr04G041020	29938	-0.506697	-0.337024	Yes
	Ebr02G055830	30166	-0.515035	-0.332816	Yes
	Ebr05G059600	30171	-0.515035	-0.322548	Yes
	Ebr05G009080	30191	-0.515952	-0.312669	Yes
	Ebr02G073200	30874	-0.538274	-0.320355	Yes
	Ebr05G056220	31342	-0.554968	-0.321863	Yes
	Ebr03G024040	31489	-0.560827	-0.314531	Yes
	Ebr02G072250	31649	-0.566494	-0.307438	Yes
	Ebr03G073760	31769	-0.57035	-0.29918	Yes
	Ebr05G056190	32089	-0.585618	-0.296049	Yes
	Ebr05G024170	32176	-0.592762	-0.286443	Yes
	Ebr03G047030	32189	-0.593891	-0.274803	Yes
	Ebr02G039640	32314	-0.604253	-0.265998	Yes
	Ebr01G061940	32531	-0.622662	-0.259322	Yes
	Ebr05G056200	32623	-0.63145	-0.249073	Yes
	Ebr05G052880	32672	-0.635594	-0.237571	Yes
	Ebr05G049130	32942	-0.658001	-0.231623	Yes
	Ebr03G073940	33005	-0.664483	-0.21992	Yes
	Ebr02G055900	33379	-0.700657	-0.215938	Yes
	Ebr03G048480	33415	-0.7046	-0.202693	Yes
	Ebr04G069270	33620	-0.725374	-0.193622	Yes
	Ebr05G056210	33643	-0.727526	-0.179561	Yes
	Ebr04G051790	33869	-0.755321	-0.170457	Yes
	Ebr01G031790	34420	-0.816568	-0.16895	Yes
	Ebr02G073230	34599	-0.840722	-0.156848	Yes
	Ebr01G061960	34881	-0.871869	-0.146917	Yes
	Ebr02G055850	34894	-0.87352	-0.129644	Yes
	Ebr01G053480	35287	-0.946037	-0.121234	Yes
	Ebr04G062950	35604	-1.00312	-0.10961	Yes
	Ebr01G073610	35647	-1.01516	-0.0902982	Yes
	Ebr01G065460	35675	-1.02246	-0.0704315	Yes
	Ebr03G036300	35914	-1.07704	-0.0551986	Yes
	Ebr0G012530	36269	-1.21956	-0.040246	Yes
	Ebr0G009530	36313	-1.24556	-0.0163191	Yes
	Ebr04G012170	36668	-1.61107	0.00652156	Yes
S3 LN vs MN FLAVONE_AND_FLAVONOL_BIOSYNTHESIS (KO00944)	Ebr03G048340	29780	-0.497601	-0.43446	Yes
	Ebr06G044100	29825	-0.498872	-0.423951	Yes
	Ebr04G041020	29938	-0.506697	-0.415106	Yes
	Ebr06G024730	30090	-0.515035	-0.407123	Yes
	Ebr02G055830	30166	-0.515035	-0.397077	Yes
	Ebr06G044200	30289	-0.518563	-0.388224	Yes
	Ebr02G073200	30874	-0.538274	-0.391454	Yes
	Ebr03G019240	30959	-0.541382	-0.381034	Yes
	Ebr01G056110	31451	-0.559371	-0.381244	Yes
	Ebr06G044090	31727	-0.569059	-0.375361	Yes
	Ebr03G047030	32189	-0.593891	-0.373946	Yes
	Ebr06G044110	32252	-0.598831	-0.361581	Yes
	Ebr01G061940	32531	-0.622662	-0.354522	Yes
	Ebr06G043640	32545	-0.624581	-0.340222	Yes
	Ebr03G019420	32622	-0.631416	-0.327473	Yes
	Ebr06G043300	32706	-0.637969	-0.31476	Yes
	Ebr02G055900	33379	-0.700657	-0.31657	Yes
	Ebr03G048480	33415	-0.7046	-0.30099	Yes
	Ebr05G046290	33964	-0.764766	-0.297929	Yes
	Ebr06G044270	34445	-0.819597	-0.291735	Yes
	Ebr06G044210	34517	-0.830487	-0.27418	Yes
	Ebr02G073230	34599	-0.840722	-0.256656	Yes
	Ebr03G038400	34647	-0.849588	-0.238001	Yes
	Ebr06G043210	34804	-0.861827	-0.222018	Yes
	Ebr06G043190	34824	-0.861827	-0.202316	Yes
	Ebr01G061960	34881	-0.871869	-0.183382	Yes
	Ebr02G055850	34894	-0.87352	-0.163215	Yes
	Ebr06G044660	35042	-0.900594	-0.146079	Yes
	Ebr06G040830	35162	-0.924128	-0.12763	Yes
	Ebr02G074140	35415	-0.971494	-0.111681	Yes
	Ebr03G019180	35564	-0.995607	-0.0923432	Yes
	Ebr06G045440	35634	-1.01209	-0.0704731	Yes
	Ebr01G065460	35675	-1.02246	-0.0475723	Yes
	Ebr06G043220	36010	-1.10311	-0.0307627	Yes
	Ebr06G044290	36087	-1.1288	-0.0063448	Yes
	Ebr0G012530	36269	-1.21956	0.0173514	Yes

## Sheet: Table S6
Table S6. KEGG Enrichment Results (Partial) of Downregulated DEGs in LN Treatment vs MN Treatment
Stage	KEGGID	Description	GeneRatio	BgRatio	pvalue	padj	geneID	Count
S2	ko00196	Photosynthesis - antenna proteins	16|125	57|16194	4.64253e-19	3.15692e-17	Ebr04G044140|Ebr06G056750|Ebr02G052410|Ebr02G052110|Ebr03G052450|Ebr02G051770|Ebr02G052070|Ebr01G051920|Ebr02G052060|Ebr02G051730|Ebr04G044110|Ebr04G044130|Ebr02G017710|Ebr04G044120|Ebr02G017740|Ebr02G052120	16
S2	ko00860	Porphyrin and chlorophyll metabolism	3|125	78|16194	0.0268427	0.304217	Ebr06G027500|Ebr06G033530|Ebr02G059480	3
S3	ath00860	Porphyrin metabolism	3/156	66/9848	0.0867577	0.524221	Ebr01G019330|novel.8603|Ebr02G013030	3
